# Supplementary material for: WST-assay data reveal a pH dependence of the mitochondrial succinate reductase in osteoblast-like cells
Source: Data Brief. 2017 Apr 28;12:442–6. doi: 10.1016/j.dib.2017.04.037 (PMC5426033; doi:10.1016/j.dib.2017.04.037)
Supplement: Supplementary file 1 — Supplementary material [file mmc1.zip]

Archive with 2 entries (2 files):
- coi_disclosure_Galow.pdf
- coi_disclosure_Gimsa.pdf
